# Supplementary material for: Early Detection of Lower Adherence to Long‐Term e‐Diary Recording: A Checkpoint to Target Early Educational Intervention in Seasonal Allergic Rhinitis?
Source: Clin Exp Allergy. 2026 Jan 23;56(5):526–37. doi: 10.1111/cea.70203 (PMC13135879; doi:10.1111/cea.70203)
Supplement: Supplementary file 1 — Data S1: Supporting Information. [file CEA-56-526-s001.zip]

Archive with 2 entries (2 files):
- cea70203-sup-0001-Supinfo01.docx
- cea70203-sup-0002-Supinfo02.xlsx
