# Supplementary material for: Early Detection of Lower Adherence to Long‐Term e‐Diary Recording: A Checkpoint to Target Early Educational Intervention in Seasonal Allergic Rhinitis?
Source: Clin Exp Allergy. 2026 Jan 23;56(5):526–37. doi: 10.1111/cea.70203 (PMC13135879; doi:10.1111/cea.70203)
Supplement: Supplementary file 1 — Data S1: Supporting Information. [file CEA-56-526-s001.zip › cea70203-sup-0002-Supinfo02.xlsx]

## Sheet: Table e1
	Table e1 - Baseline and T1 characteristics of the study population by study centre.
				ATH n = 97	IST n = 96	IZM n = 95	MAR n = 80	MES n = 82	POR n = 102	ROM n = 99	TIR n = 93	VAL n = 71	Overall n=815		Mean SMD§
		Sex (Male), n (%)		64 (66.0)	49 (51.0)	45 (47.4)	40 (50.0)	45 (54.9)	56 (54.9)	54 (54.5)	52 (55.9)	36 (50.7)	441 (54.1)		0.12
		Pediatric patients, n(%)		52 (53.6)	38 (39.6)	49 (51.6)	-	42 (51.2)	52 (51.0)	49 (49.5)	26 (28.0)	40 (56.3)	348 (42.7)		0.47
	Age (overall) mean (SD)			23.4 (12.9)	25.3 (12.5)	25.6 (15.0)	39.2 (10.0)	23.1 (12.8)	24.2 (12.7)	26.6 (15.4)	26.0 (10.1)	22.2 (12.5)	26.1 (13.6)		0.46
		Adults; mean (SD)		35.2 (9.5)	32.9 (10.4)	39.0 (10.4)	39.2 (10.0)	34.0 (10.0)	35.0 (9.5)	40.2 (9.5)	30.9 (7.4)	34.6 (8.7)	35.7 (10.0)		0.40
		Pediatric; mean (SD)		13.2 (2.3)	13.6 (2.3)	13.0 (2.5)	-	12.8 (2.2)	13.7 (2.3)	12.8 (2.6)	13.5 (2.9)	12.6 (1.9)	13.1 (2.4)		0.23#
	Disease severity
		ARIA classification at T0; n(%)													0.62
		Mild intermittent		3 (3.1)	4 (4.2)	4 (4.2)	1 (1.3)	12 (14.6)	1 (1.0)	0 (0)	6 (6.5)	10 (14.1)	41 (5.0)
		Moderate to severe intermittent		14 (14.4)	14 (14.6)	23 (24.2)	15 (18.8)	27 (32.9)	31 (30.4)	3 (3.0)	10 (10.8)	15 (21.1)	152 (18.7)
		Mild presistent		2 (2.1)	15 (15.6)	5 (5.3)	2 (2.5)	9 (11.0)	2 (2.0)	7 (7.1)	2 (2.2)	16 (22.5)	60 (7.4)
		Moderate to severe persistent		78 (80.4)	63 (65.6)	63 (66.3)	62 (77.5)	34 (41.5)	68 (66.7)	89 (89.9)	75 (80.6)	30 (42.3)	562 (69.0)
	Allergic comorbidities; n(%)
		Oral allergy syndrome		10 (10.3)	1 (1.0)	11 (11.6)	6 (7.5)	22 (26.8)	13 (12.7)	35 (35.4)	16 (17.2)	5 (7.0)	119 (14.6)		0.36
		Anaphylaxis episode		4 (4.1)	0 (0.0)	6 (6.3)	3 (3.8)	5 (6.1)	8 (7.8)	7 (7.1)	10 (10.8)	5 (7.0)	48 (5.9)		0.16
		Urticaria or angioedema		19 (19.6)	4 (4.2)	15 (15.8)	26 (32.5)	25 (30.5)	12 (11.8)	39 (39.4)	33 (35.5)	14 (19.7)	187 (22.9)		0.36
		Atopic dermatitis		14 (14.4)	10 (10.4)	10 (10.5)	25 (31.2)	19 (23.2)	28 (27.5)	31 (31.3)	22 (23.7)	20 (28.2)	179 (22.0)		0.25
		Food allergy		13 (13.4)	11 (11.5)	5 (5.3)	11 (13.8)	7 (8.5)	12 (11.8)	19 (19.2)	14 (15.1)	15 (21.1)	107 (13.1)		0.18
		Allergic asthma		23 (23.7)	18 (18.8)	23 (24.2)	20 (25.0)	15 (18.3)	17 (16.7)	29 (29.3)	5 (5.4)	18 (25.4)	168 (20.6)		0.21
		Other		6 (6.2)	2 (2.1)	2 (2.1)	1 (1.3)	1 (1.2)	0 (0.0)	8 (8.1)	2 (2.2)	1 (1.4)	23 (2.8)		0.16
	Level of education; mean (SD)
		Years of schooling (adults)		14.8 (2.3)	13.9 (2.5)	14.2 (3.5)	-	15.1 (3.4)	15.2 (2.9)	14.5 (2.6)	16.2 (1.9)	15.1 (4.2)	14.9 (2.9)		0.30#
		Years of schooling (pediatric)		9.0 (2.0)	10.2 (2.7)	8.7 (2.3)	-	8.6 (2.0)	9.3 (2.0)	8.0 (2.4)	8.7 (2.6)	8.3 (2.4)	8.8 (2.3)		0.34#
	Number of patients recording symptoms in the study app; n(%)			90 (92.8)	94 (97.9)	92 (96.8)	77 (96.2)	81 (98.8)	101 (99.0)	99 (100.0)	93 (100.0)	33 (46.5)	760 (93.3)		0.45
	Digital Health Literacy (DHL); mean (SD)
		DHL Index (adults)		3.4 (0.4)	3.3 (0.3)	3.3 (0.4)	-	3.4 (0.5)	3.3 (0.4)	3.1 (0.5)	3.4 (0.4)	3.3 (0.3)	3.3 (0.4)		0.24#
		DHL Index (children/adolescents)		3.3 (0.4)	3.4 (0.3)	2.7 (0.7)	-	3.2 (0.3)	3.3 (0.4)	3.1 (0.4)	3.3 (0.4)	3.1 (0.4)	3.2 (0.5)		0.52#
	App usage; n(%)
		Previous use of any app (adults)		26 (68.4)	20 (48.8)	26 (57.8)	-	29 (96.7)	37 (88.1)	37 (94.9)	47 (74.6)	14 (60.9)	236 (73.5)		0.56#
		Previous use of any app (pediatric)		17 (38.6)	11 (47.8)	44 (93.6)	-	29 (82.9)	33 (78.6)	41 (100.0)	20 (76.9)	25 (69.4)	220 (74.8)		0.66#
		Previous use of a health-related app (adults)		6 (15.8)	11 (26.8)	8 (17.8)	-	17 (56.7)	17 (40.5)	11 (28.2)	14 (22.2)	4 (17.4)	88 (27.4)		0.36#
		Previous use of a health-related app (pediatric)		7 (15.9)	6 (26.1)	12 (25.5)	-	6 (17.1)	14 (33.3)	13 (31.7)	9 (34.6)	4 (11.1)	71 (24.1)		0.26#
	Disease severity
		Age of AR onset (median [Q1, Q3])	813	10.0 [6.0, 15.0]	15.5 [9.0, 23.0]	10.0 [6.0, 22.5]	17.0 [10.0, 30.0]	10.0 [5.0, 15.0]	9.0 [5.0, 18.0]	8.0 [5.0, 13.5]	16.0 [9.0, 23.0]	10.0 [8.0, 16.5]	11.0 [6.0, 20.0]		0.36
		Disease duration (median [Q1, Q3])	813	8.0 [4.0, 18.0]	7.0 [2.8, 11.0]	8.0 [5.0, 16.5]	15.0 [8.8, 28.0]	10.0 [5.0, 16.5]	8.0 [4.0, 15.0]	10.0 [5.0, 28.5]	8.0 [4.0, 13.0]	6.0 [3.0, 12.5]	9.0 [4.0, 17.0]		0.36
		Months/year with symptoms (median [Q1, Q3])	815	4.0 [3.0, 6.0]	4.0 [3.0, 6.0]	3.0 [2.0, 4.0]	4.0 [3.0, 6.0]	4.0 [4.0, 5.8]	4.0 [3.0, 5.0]	4.0 [3.0, 5.0]	6.0 [5.0, 7.0]	3.0 [2.0, 5.0]	4.0 [3.0, 6.0]		0.33
		Number of clinically relevant allergen sources; mean (SD)	815	3.7 (1.8)	1.9 (1.2)	2.8 (2.1)	2.1 (1.1)	1.8 (1.2)	2.4 (1.8)	3.8 (1.5)	3.9 (2.0)	2.2 (1.4)	2.8 (1.8)		0.62
	Education level (adults); n(%$)		328												0.88#
		Primary school		1 (2.5)	1 (2.3)	2 (4.4)	-	0 (0.0)	5 (11.9)	0 (0.0)	0 (0.0)	1 (4.2)	10 (3.0)
		Secondary school		5 (12.5)	6 (14.0)	5 (11.1)	-	8 (26.7)	9 (21.4)	4 (10.3)	5 (7.7)	4 (16.7)	46 (14.0)
		Professional formation		12 (30.0)	1 (2.3)	7 (15.6)	-	9 (30.0)	0 (0)	24 (61.5)	6 (9.2)	12 (50.0)	71 (21.6)
		University degree		22 (55.0)	35 (81.4)	31 (68.9)	-	13 (43.3)	28 (66.7)	11 (28.2)	54 (83.1)	7 (29.2)	201 (61.3)
	Education level (pediatric); n(%$)		280												0.84#
		Primary school		1 (2.3)	5 (26.3)	4 (8.9)	-	17 (50.0)	34 (82.9)	23 (60.5)	12 (50.0)	19 (52.8)	115 (41.1)
		Secondary school		42 (97.7)	14 (73.7)	41 (91.1)	-	17 (50.0)	7 (17.1)	15 (39.5)	12 (50.0)	17 (47.2)	165 (58.9)
	App usage; n(%$)
		Number of currently used health-related apps (adults)	321												0.52#
		0		32 (84.2)	32 (78.0)	38 (84.4)	-	15 (50.0)	31 (73.8)	28 (71.8)	48 (76.2)	19 (82.6)	243 (75.7)
		1		2 (5.3)	5 (12.2)	5 (11.1)	-	7 (23.3)	5 (11.9)	4 (10.3)	10 (15.9)	4 (17.4)	42 (13.1)
		2		3 (7.9)	3 (7.3)	2 (4.4)	-	3 (10.0)	3 (7.1)	4 (10.3)	3 (4.8)	0 (0.0)	21 (6.5)
		3		1 (2.6)	1 (2.4)	0 (0.0)	-	5 (16.7)	0 (0.0)	0 (0.0)	2 (3.2)	0 (0.0)	9 (2.8)
		4		0 (0.0)	0 (0.0)	0 (0.0)	-	0 (0.0)	2 (4.8)	2 (5.1)	0 (0.0)	0 (0.0)	4 (1.2)
		5		0 (0.0)	0 (0.0)	0 (0.0)	-	0 (0.0)	1 (2.4)	1 (2.6)	0 (0.0)	0 (0.0)	2 (0.6)
		Number of currently used health-related apps (pediatric)	294												0.43#
		0		37 (84.1)	17 (73.9)	35 (74.5)	-	29 (82.9)	31 (73.8)	28 (68.3)	16 (61.5)	34 (94.4)	227 (77.2)
		1		4 (9.1)	5 (21.7)	9 (19.1)	-	4 (11.4)	7 (16.7)	11 (26.8)	8 (30.8)	2 (5.6)	50 (17.0)
		2		2 (4.5)	1 (4.3)	2 (4.3)	-	2 (5.7)	2 (4.8)	2 (4.9)	1 (3.8)	0 (0.0)	12 (4.1)
		3		0 (0.0)	0 (0.0)	0 (0.0)	-	0 (0.0)	2 (4.8)	0 (0.0)	1 (3.8)	0 (0.0)	3 (1.0)
		4		1 (2.3)	0 (0.0)	1 (2.1)	-	0 (0.0)	0 (0.0)	0 (0.0)	0 (0.0)	0 (0.0)	2 (0.7)
		§ standardized mean difference
		# mean SMD estimated excluding the study center Marseille
		$ information assessed during T1 visit, complete data for less than 815 patients

## Sheet: Table e2
	Table e2 - Estimated marginal mean adherence in the prescribed period of pediatric patients according to who filled the e-Diary and the differences between these. Estimates from LMM (random intercept by centre) with "who filled e-Diary" as independent and adherence in prescribed period as dependent variables.
		Estimated Marginal Mean Adherence	95% Confidence Interval		Comparison		Marginal Mean Difference	95% Confidence Interval
	Guardian (n=33)	81.4	73.1 to 89.8		Guardian vs.	Patient	7.6	-0.1 to 15.4
	Patient (n=217)	73.8	68.1 to 79.4			Patient+Guardian	10.5	0.5 to 20.5
	Patient+Guardian (n=36)	71.0	62.6 to 79.3		Patient vs.	Patient+Guardian	2.8	-4.9 to 10.6

## Sheet: Table e3
	Table e3 - Absolute frequency per center of "per segment adherence" cluster membership in each time period. Statistical significance of this association within each period was tested with Pearson's Chi-squared test.
	Timepoint	Adherence cluster	ATH	IST	IZM	MAR	MES	POR	ROM	TIR	VAL
	up to day 21	Higher	58	50	57	42	36	53	79	82	17
		Lower	28	37	33	24	35	42	18	10	15
	from day 22	Higher	32	31	40	31	26	43	59	59	12
		Lower	54	56	50	35	45	52	38	33	20
	Pearson's Chi-squared test up to day 21: p-value < 0.001
	Pearson's Chi-squared test from day 22: p-value < 0.001

## Sheet: Table e4
	Table e4 - Overview of the prescribed reporting periods per allergen source and center
		Cypress				Birch, Hazel, Plane tree				Grass, Olive, Pellitory, Ragweed, Salsola kali				Mugwort, Alternaria alternata
	Center	Start - End		Length (d)		Start - End		Length (d)		Start - End		Length (d)		Start - End		Length (d)
	Porto	11.02. -	2018-04-10	59		01.04. -	2018-05-30	60		11.05. -	2018-07-10	61		11.07. -	2018-09-10	62
	Valencia	21.01. -	2018-03-20	59		11.02. -	2018-04-20	69		11.04. -	2018-06-20	71		01.09. -	2018-10-30	60
	Marseille	15.02. -	2018-04-30	75		01.03. -	2018-04-30	61		11.04. -	2018-06-20	71		01.08. -	2018-09-30	61
	Rome	01.02. -	2018-03-30	58		11.03. -	2018-05-10	61		01.04. -	2018-06-30	91		01.07. -	2018-08-30	61
	Messina	01.02. -	2018-03-30	58		01.04. -	2018-05-30	60		21.04. -	2018-06-20	61		21.06. -	2018-08-20	61
	Tirana	21.02. -	2018-04-20	59		21.02. -	2018-04-20	59		21.04. -	2018-06-20	61		01.08. -	2018-09-30	61
	Athens	01.03. -	2018-04-30	61		01.03. -	2018-04-30	61		01.05. -	2018-06-30	61		01.08. -	2018-09-30	61
	Istanbul	01.03. -	2018-04-30	61		01.03. -	2018-04-30	61		01.05. -	2018-06-30	61		01.06. -	2018-07-30	60
	Izmir	11.03. -	2018-05-10	61		21.02. -	2018-04-20	59		11.05. -	2018-07-10	61		01.07. -	2018-08-30	61

## Sheet: Table e5
	Table e5 - Linear mixed model on the influence of symptom severity (mean RTSS) in the previous 5 days on mean adherence in the future 5 days, with a random intercept at the patient level and without adjusting for other confounders.
			Adherence next 5 days
	Predictors		Estimates	CI	p-value
	Model Intercept		76.41	75.04 - 77.78	<0.001
	RTSS previous 5 days		0.29	0.22 - 0.36	<0.001
	Random Effects
	ICC		0.48
	N patient_id		760
	Observations		68455
	Marginal R2 / Conditional R2		0.001 / 0.480

## Sheet: Table e6
	Table e6 - Estimated marginal mean long-term adherence in the prescribed period of patients per ARIA classification of AR at T0 and differences between these. Estimates from LMM adjusting for age, short-term adherence, education level, years of schooling, DHLI, and previous use of health mobile apps (n=568)
		Estimated Marginal Mean long-term adherence	95% Confidence Interval		Comparison		Marginal Mean Difference	95% Confidence Interval
	Mild Intermittent (n=29)	68.3	61.2 to 75.4		Mild intermittent vs.	Moderate/Severe intermittent	-5.3	-12.7 to 2.1
	Moderate/Severe Intermittent (n=97)	73.6	68.8 to 78.4			Mild presistent	-10.4	-18.5 to -2.3
	Mild Persistent (n=47)	78.7	72.6 to 84.7			Moderate/Severe persistent	-7.4	-14.2 to -0.6
	Moderate/Severe Persistent (n=395)	75.7	72.0 to 79.3		Moderate/Severe intermittent vs.	Mild presistent	-5.1	-11.4 to 1.2
						Moderate/Severe persistent	-2.1	-6.1 to 1.9
					Mild presistent vs.	Moderate/Severe persistent	3.0	-2.5 to 8.5

## Sheet: Table e7
	Table e7 - Associations of baseline characteristics with cluster membership in the later period of the patients assigned to "High Adherence" cluster in the earlier period estimated from logistic mixed model on baseline characteristics with random intercept by study center. Odds Ratios >1 indicate a risk of belonging to the "Low Adherence" cluster.
	Fixed Effects		Odds Ratios	CI	p-value	Effect size
	Model Intercept		7.24	0.46 – 115.03	0.161	-
	Age (per 1-year increase)		0.97	0.94 – 1.00	0.067	0.009
	Gender
		Female	Reference
		Male	0.86	0.55 – 1.36	0.525	0.001
	ARIA classification (T0)
		mild-intermittent	Reference
		severe-intermittent	0.17	0.05 – 0.56	0.003	0.021
		mild-persistent	0.22	0.06 – 0.79	0.020	0.012
		severe-persistent	0.27	0.10 – 0.77	0.014	0.013
	Comorbidities
		None	Reference
		Allergic Asthma	0.70	0.39 – 1.25	0.225	0.004
		Atopic Dermatitis	0.71	0.40 – 1.24	0.228	0.003
		Urticaria	0.96	0.56 – 1.64	0.870	<0.001
		Oral Allergy Syndrome	0.94	0.48 – 1.82	0.851	<0.001
	Length of prescribed period (per 1-day increase)		1.00	0.99 – 1.00	0.634	<0.001
	Education level
		primary school	Reference
		secondary school	1.73	0.85 – 3.51	0.131	0.004
		professional formation	1.58	0.48 – 5.20	0.451	0.001
		university degree	2.25	0.60 – 8.42	0.227	0.004
	Years of schooling (per 1-year increase)		0.91	0.80 – 1.04	0.171	0.004
	Digital Health Literacy Index (per 1-point increase)		1.21	0.74 – 1.99	0.448	0.001
	Previous use of health apps (Yes)		0.88	0.53 – 1.48	0.638	0.001
	Who filled the eDiary?
		Adult patient	Reference
		Pediatric patient	0.76	0.24 – 2.41	0.642	<0.001
		Guardian	0.36	0.08 – 1.65	0.189	0.004
		Pediatric patient + guardian	0.30	0.06 – 1.58	0.156	0.005
	Random Effects
	ICC		<0.01
	N center		8
	Observations		383*
	Marginal R2		0.088
	* T1 variables were not available for all patients included in the clustering
	Effect Size: Partial R2, increase in proportion of total variance explained by model when fixed effect is included. ICC: Intra Class Correlation, proportion of total variance explained by the random intercept. Marginal R2: considers only fixed effects. Conditional R2: Considers fixed and random effects.
